# Supplementary material for: Taxonomic and systematic revisions to the North American Nimravidae (Mammalia, Carnivora)
Source: PeerJ. 2016 Feb 9;4:e1658. doi: 10.7717/peerj.1658 (PMC4756750; doi:10.7717/peerj.1658)
Supplement: Supplemental Information 6 [file peerj-04-1658-s006.zip]

Archive with 4 entries (4 files):
- Pogoac.csv
- Dinictis2.0t.csv
- Nimravus3.2t.csv
- Hop1.1_t.csv
