# Supplementary material for: Taxonomic and systematic revisions to the North American Nimravidae (Mammalia, Carnivora)
Source: PeerJ. 2016 Feb 9;4:e1658. doi: 10.7717/peerj.1658 (PMC4756750; doi:10.7717/peerj.1658)
Supplement: Supplemental Information 6 [file peerj-04-1658-s006.zip › Pogoac.csv]

Specimen #	Taxon	Genial Flange Height (mm)	Dentary Length (mm)	Trigonid Length (mm)	m1 Length (mm)
USNM 25146*	Dinictis eileenae	?	?	20.74	23.92
YPM 10053*	Pogonodon cismontanus	49	178	19.54	23.4
SDSM 2865	Pogonodon davisi	52.31	155	19.38	23.22
AMNH 62124	Pogonodon davisi	40.22	138.11	?	?
FAM 102155	Pogonodon davisi	41.58	147	?	?
FAM 62026	Pogonodon davisi	49.85	160	18.9	22.82
FAM 62019	Pogonodon davisi	?	?	19.36	23.01
FAM 62042	Pogonodon davisi	47.31	157	17.68	22.22
AMNH 6938*	Pogonodon platycopis	54.36	183	20.52	24.42
UNSM 2509-59	Pogonodon platycopis	?	?	21.64	25.76
