# Supplementary material for: Taxonomic and systematic revisions to the North American Nimravidae (Mammalia, Carnivora)
Source: PeerJ. 2016 Feb 9;4:e1658. doi: 10.7717/peerj.1658 (PMC4756750; doi:10.7717/peerj.1658)
Supplement: Supplemental Information 6 [file peerj-04-1658-s006.zip › Dinictis2.0t.csv]

Specimen #	Taxon	Cranial Length (mm)	Post Canine Diastema Length (mm)	Palate Length (mm)	Lamboid Crest Angle (�)	Genial Flange Height (mm)	Mandible Length (mm)	P3 Height (mm)	P4 Height (mm)	Trigonid Length (mm)	m1 Length (mm)
YPM PU 10502*	Dinictis bombifrons	?	?	?	144	44.82	138.44	9.73	12.04	16.28	19
AMNH 6937*	Dinictis cyclops	128.38	10.35	60.35	132	?	?	7.96	10.78	?	?
SDSM 2564	Dinictis felina	126	?	?	130	22.41	104.03	9.04	10.82	?	?
SDSM 5311	Dinictis felina	169	?	?	140	30.34	133.32	9.83	12.1	15.29	18.96
SDSM 2416	Dinictis felina	157	12.97	71	130	32.57	126.4	9.82	13.83	14.19	18.39
SDSM 69261	Dinictis felina	?	?	?	?	22.63	101.22	9.31	10.93	13.16	15.83
SDSM 2663	Dinictis felina	158	13.6	66.88	139	30.93	127.07	10.77	14.97	16.05	19.37
AMNH 1399	Dinictis felina	182	15.05	79	131	32.82	133.34	?	?	?	?
AMNH 455*	Dinictis felina	139	11.32	66.23	131	31.98	120.98	10.35	12.37	16.25	18.93
AMNH 8777	Dinictis felina	145	13.08	62.71	134	34.35	120.46	9.76	10.75	15.38	18.29
AMNH 38805	Dinictis felina	142	12.47	62.33	142	33.11	116.47	10.23	12.39	14.31	17.34
FAM 104823	Dinictis felina	111.59	?	?	140	?	?	8.4	11.64	14.34	17.38
FAM 62074	Dinictis felina	130.09	12.72	62.46	?	28.82	114.25	9.31	12.33	14.04	16.9
FAM 62070	Dinictis felina	130	10.16	57.89	?	24.55	108.3	10.98	12.57	14.9	17.72
FAM 62073	Dinictis felina	135	14.08	62.6	?	27.41	109.46	10.01	11.93	16.41	19.77
FAM 125655	Dinictis felina	148	?	?	146	?	?	9.81	11.77	14.77	17.79
LUSK 0143-3052	Dinictis felina	145	?	?	148	36.33	125.53	9.86	12.11	?	?
FAM 69403	Dinictis felina	?	?	?	137	29.36	106.61	9.32	10.22	?	?
FAM 125651	Dinictis felina	135	11.09	57.18	146	?	?	9.88	12.33	?	?
YPM 56858	Dinictis felina	168	?	?	141	37.67	136.25	?	?	?	?
YPM PU 10972	Dinictis felina	150	?	?	139	33.89	132.92	8.8	11.28	?	?
YPM PU 12558	Dinictis felina	?	10.95	64.05	?	?	?	9.81	11.22	13.01	16.21
YPM PU 13798	Dinictis felina	154	12.6	70.18	141	?	?	10.62	11.64	14.69	17.95
YPM PU 13582	Dinictis felina	149	14.49	66.28	142	?	?	?	?	14.73	17.73
YPM PU 12751	Dinictis felina	?	17	72.69	?	?	?	?	12.08	15.97	17.91
YPM PU 11379	Dinictis felina	122	?	?	138	21.97	100	10.21	11.73	?	?
YPM PU 13587	Dinictis felina	121.74	11.39	57.91	144	25.05	95.83	?	?	13.54	16.47
USNM 15889	Dinictis felina	114	?	?	?	?	?	10.48	11.14	15.14	18.61
USNM 15890	Dinictis felina	?	?	?	?	33.06	132.01	10.88	12.03	15.43	18.75
