# Supplementary material for: Taxonomic and systematic revisions to the North American Nimravidae (Mammalia, Carnivora)
Source: PeerJ. 2016 Feb 9;4:e1658. doi: 10.7717/peerj.1658 (PMC4756750; doi:10.7717/peerj.1658)
Supplement: Supplemental Information 6 [file peerj-04-1658-s006.zip › Nimravus3.2t.csv]

Specimen #	Taxon	Cranial Length (mm)	Post Canine Diastema Length (mm)	Palate Length (mm)	Lambdoid Crest Angle (�)	Canine Length (mm)	Canine Width (mm)	P3 Height (mm)	P4 Height (mm)	Trigonid Length (mm)	m1 Length (mm)
AMNH 6930*	Archaelurus debilis	173	15.11	73.73	140	13.16	8.42	11.62	13.61	20.18	24.09
SDSM 55280	Nimravus brachyops	?	?	?	?	20.11	11.4	15.85	17.45	21.94	25.42
SDSM 15012	Nimravus brachyops	159	?	?	136	?	?	15.58	16.12	21.2	24.06
SDSM 348*	Nimravus bumpensis	164	16.44	84	135	13.58	7.41	13.86	14.79	18.2	23.45
FAM 62151	Nimravus brachyops	188	17.75	78	146	16.57	9.01	?	?	19.55	23.16
AMNH 6931	Nimravus brachyops	173	15.08	69.93	135	12.64	7.21	10.94	11.27	?	?
YPM 10045	Nimravus brachyops	189	15.97	78.81	139	14.01	8.26	14.58	14.46	21.71	25.21
YPM 1044	Nimravus brachyops	194	20.17	85.42	133	15.77	9.19	12.27	13.79	22.11	24.6
YPM 10517	Nimravus brachyops	190	17.39	77.76	143	17.35	10.03	13.52	13.4	23.5	27.14
YPM 10046	Nimravus brachyops	163	11.16	65	136	13.91	7.67	14.76	15.11	?	?
YPM 10519	Nimravus brachyops	?	13.46	62.01	?	12.15	7.47	11.1	11.94	?	?
AMNH 6933*	Nimravus gomphodus	200	14.97	?	139	15.33	8.32	14.24	16.54	19.09	24.14
