# Supplementary material for: Taxonomic and systematic revisions to the North American Nimravidae (Mammalia, Carnivora)
Source: PeerJ. 2016 Feb 9;4:e1658. doi: 10.7717/peerj.1658 (PMC4756750; doi:10.7717/peerj.1658)
Supplement: Supplemental Information 6 [file peerj-04-1658-s006.zip › Hop1.1_t.csv]

Specimen #	Taxon	Cranial Length (mm)	Post Canine Diastema Length (mm)	Palate Length (mm)	Lamboid Crest Angle (�)	Genial Flange Height (mm)	Mandible Length (mm)	Canine Length (mm)	Canine Width (mm)	P3 Height (mm)	P4 Height (mm)	Trigonid Length (mm)	m1 Length (mm)
AMNH 6941*	Eusmilus cerebralis	100	11.17	57.46	91.5	?	?	13.85	6.21	?	?	?	?
FAM 98189	Eusmilus cerebralis	96.87	12.28	47.57	94.1	34.48	80.44	10.5	4.24	2.7	7.74	10.47	11.43
FAM 69377	Eusmilus cerebralis	?	?	?	92	59.89	82	?	?	?	?	?	?
AMNH 98770	Eusmilus cerebralis	96.85	14.06	49.13	113	?	?	11.29	6.54	?	?	12.55	13.15
AMNH 102375*	Hoplophoneus belli	94	14.86	41.12	?	?	?	7.18	3.47	4.38	9.88	?	?
YPM 10050*	Hoplophoneus latidens	152	16.42	72.25	121	?	?	?	?	?	?	?	?
UNSM 1070	Hoplophoneus mentalis	165	16.04	77.66	128	49.87	135.64	14.44	8.53	?	?	18.6	21.98
UNSM 20-14-8-34 SP	Hoplophoneus mentalis	136	?	?	126	?	?	?	?	6.59	12.81	?	?
FAM 69427	Hoplophoneus mentalis	155	?	?	129	42.31	133.35	?	?	9.64	16.3	16.24	18.5
YPM PU 13635	Hoplophoneus mentalis	162	?	?	?	51.8	136.06	?	?	?	?	?	?
USNM 362744	Hoplophoneus mentalis	180	?	?	97	59	137.78	?	?	?	?	?	?
YPM 10052*	Hoplophoneus molossus	129	13.99	63.6	130	35.58	111.83	14.26	7.24	?	?	?	?
UNSM 322-51	Hoplophoneus occidentalis	230	31.57	109.26	109	?	?	24.14	11.8	?	?	?	?
FAM 102387	Hoplophoneus occidentalis	242	12.64	116.07	118	?	?	25.89	?	?	?	?	?
DICK 33-1370	Hoplophoneus occidentalis	?	?	?	?	83	178	?	?	?	?	22.32	24.15
FAM 62025	Hoplophoneus occidentalis	223	20	111	114	?	?	?	?	?	?	19.72	20.08
AMNH 62022	Hoplophoneus primaevus	177	14.25	94	117	?	?	18.09	9.44	?	?	?	?
SDSM 5946	Hoplophoneus primaevus	130	?	?	115	?	?	?	?	7.69	12.28	?	?
SDSM 28153	Hoplophoneus primaevus	144	16.86	67.65	107	39.07	118.28	12.08	7.8	7.2	9.44	14.95	16.7
SDSM 3666	Hoplophoneus primaevus	151	11.24	70.17	119	?	?	16.1	7.84	8.33	12.21	?	?
SDSM 2687	Hoplophoneus primaevus	155	15.48	74	109	?	?	?	?	?	?	?	?
SDSM 68878	Hoplophoneus primaevus	168	18.36	80.26	?	?	?	17.39	8.85	8.03	14.21	?	?
SDSM 6939	Hoplophoneus primaevus	173	16.38	91	110	?	?	?	?	7.56	15.01	?	?
SDSM 536	Hoplophoneus primaevus	?	14.97	69.08	?	?	?	13.7	7.83	?	?	?	?
SDSM 2641	Hoplophoneus primaevus	155	12.59	72.66	?	?	?	14.5	8.94	?	?	?	?
SDSM 28139	Hoplophoneus primaevus	145	11.16	70.16	114	?	?	?	?	8.53	13.85	?	?
SDSM 69054	Hoplophoneus primaevus	?	?	?	?	52.86	135.65	?	?	?	?	17.19	19.21
CP 5095	Hoplophoneus primaevus	125	?	?	111	?	?	?	?	7.3	11.3	?	?
SDSM 2528	Hoplophoneus primaevus	157	10.96	84	115	45.84	132.76	13.77	7.44	7.33	11.02	15.89	18.15
SDSM 2662	Hoplophoneus primaevus	139.25	10.95	72.74	125	?	?	?	?	8.62	15.3	?	?
SDSM 2544	Hoplophoneus primaevus	154	14.34	73.14	116	45.51	124.46	14.69	7.89	7.8	14.72	17.72	18.68
UNSM 48454	Hoplophoneus primaevus	?	?	?	?	41.5	113.26	13.28	6.71	?	?	17.56	18.77
UNSM 1072	Hoplophoneus primaevus	144	?	?	118	42.91	115.48	?	?	7.9	12.35	?	?
UNSM 27007	Hoplophoneus primaevus	163	16.48	79.23	119	?	?	18.52	9.35	?	?	?	?
UNSM 2-4-8-33NP	Hoplophoneus primaevus	142.67	15.82	66.98	115	?	?	?	?	?	?	?	?
UNSM 25506	Hoplophoneus primaevus	159	?	?	116	?	?	15.76	7.75	?	?	?	?
AMNH 38980	Hoplophoneus primaevus	136.2	11.93	64.21	117	?	?	11.95	6.07	?	?	13.05	15.25
AMNH 38951	Hoplophoneus primaevus	168	14.84	80.4	116	45.15	132.51	16.1	8.35	6.88	12.75	?	?
AMNH 39101	Hoplophoneus primaevus	162	20.2	71.55	123	52.61	140.33	17.89	8.34	?	?	17.49	19.78
AMNH 9764	Hoplophoneus primaevus	121	?	?	119	?	?	?	?	8.24	13.27	16.38	17.7
AMNH 38982	Hoplophoneus primaevus	142	11.17	64.54	131	?	?	?	?	?	?	?	?
FAM 69370	Hoplophoneus primaevus	147	16.68	72.58	118	47.7	121.91	14.12	8.55	7.92	12	?	?
AMNH 38981	Hoplophoneus primaevus	168	14.43	79.94	115	47	130.63	16.2	8.43	6.94	12.05	?	?
FAM 125657	Hoplophoneus primaevus	155	?	?	123	44.4	122.19	11.8	7.08	7.14	10.31	?	?
FAM 62077	Hoplophoneus primaevus	167	19.42	80.5	116	49.53	137.73	13.93	8.49	7.47	13.5	16.88	19.31
FAM 125658	Hoplophoneus primaevus	150	12.05	71.55	112	45.77	125.02	?	?	9.25	14.93	18.74	19.6
FAM 62125	Hoplophoneus primaevus	157	14.59	76.36	97	48.16	124.02	?	?	6.99	12.48	?	?
FAM 69420	Hoplophoneus primaevus	152	17.34	71.47	?	42.84	129.22	14.26	7.26	7.59	11.28	14.69	16.26
FAM 125662	Hoplophoneus primaevus	151	10.72	71.22	111	?	?	13.33	6.43	10.74	15.41	?	?
FAM 125675	Hoplophoneus primaevus	175	17.35	79.8	120	?	?	?	?	9.25	14.38	?	?
FAM 62091	Hoplophoneus primaevus	150	?	?	127	?	?	?	?	?	?	15.06	16.25
FAM 62084	Hoplophoneus primaevus	142	?	?	133	42.37	113.39	13.09	6.56	7.25	12.64	16.6	18.47
FAM 69424	Hoplophoneus primaevus	156	17.33	77.8	113	?	?	13.46	8.38	7.55	12.41	?	?
FAM 125660	Hoplophoneus primaevus	136	?	?	116	38.7	113.36	?	?	8.17	15.22	?	?
FAM 62007	Hoplophoneus primaevus	152	?	?	130	38.7	118.11	?	?	7.67	13.63	16.54	18.2
YPM PU 11372	Hoplophoneus primaevus	179	20.3	82.43	122	?	?	17.62	8.57	8.2	13.19	?	?
YPM PU 13628	Hoplophoneus primaevus	142	?	?	117	37.94	107.97	?	?	5.76	11.09	?	?
YPM PU 12750	Hoplophoneus primaevus	145	14.68	70.18	120	49.07	116.06	14.82	?	?	?	14.51	15.9
YPM PU 14999	Hoplophoneus primaevus	128	10.64	60.62	119	?	?	12.63	6.66	7.07	12.29	?	?
YPM PU 12957	Hoplophoneus primaevus	180	18.09	83.51	110	?	?	16.5	10.22	?	?	?	?
YPM PU 10515	Hoplophoneus primaevus	?	13.38	58.82	113	?	?	11.29	6.72	?	?	?	?
YPM 10051	Hoplophoneus primaevus	?	14.36	64.1	119	40.59	107.68	12.62	7.71	?	?	14.61	15.46
YPM PU 12749	Hoplophoneus primaevus	163	18.1	77.89	113	44.05	130.06	13.09	7.52	?	?	15.25	16.65
YPM PU 12542	Hoplophoneus primaevus	140	12.49	64.41	115	?	?	?	?	?	?	14.25	15.38
YPM PU 12590	Hoplophoneus primaevus	177	17.37	82.5	124	59.11	144.47	?	?	?	?	?	?
YPM PU 12750 A	Hoplophoneus primaevus	152	16.14	70.25	110	?	?	14.28	7.61	?	?	?	?
YPM PU 13136	Hoplophoneus primaevus	151	?	?	113	38.38	127.94	?	?	7.56	11.83	?	?
USNM 18193	Hoplophoneus primaevus	131	?	?	111	?	?	?	?	7.89	13.24	?	?
USNM 18191	Hoplophoneus primaevus	142	11.73	71.6	115	40.6	114.47	14.46	6.79	8.06	11.61	17.21	18.99
USNM 18189	Hoplophoneus primaevus	162	21.07	81.08	123	?	?	?	?	?	?	17.39	19.07
USNM 15891	Hoplophoneus primaevus	157	?	?	115	48.75	130.53	?	?	?	?	?	?
USNM 18203	Hoplophoneus primaevus	145	?	?	120	51.49	119.29	?	?	?	?	?	?
USNM 15912	Hoplophoneus primaevus	?	?	?	106	44.76	118.02	15.53	7.29	?	?	?	?
USNM 18190	Hoplophoneus primaevus	150	15.27	70.37	114	42.75	111.64	14.43	7.32	8.08	13.11	16.79	18.67
VHVP 735	Hoplophoneus primaevus	170	17.78	79.18	114	?	?	15.33	8.48	8.2	11.42	?	?
USNM 15902	Hoplophoneus primaevus	153	14.36	71.78	117	?	?	16.72	9.83	?	?	?	?
USNM 15925	Hoplophoneus primaevus	173	12.98	80.68	113	?	?	15.54	7.62	?	?	?	?
USNM 99	Hoplophoneus primaevus	154	18.78	75.76	118	?	?	14.8	9.14	7.34	11.96	18.61	19.98
BADL 10593	Hoplophoneus primaevus	141	?	?	118	33.26	114.11	?	?	?	?	?	?
BADL 59734	Hoplophoneus primaevus	151	15	76.49	113.2	?	?	13.61	8.46	7.87	13.08	?	?
BADL 4893	Hoplophoneus primaevus	155	18.78	75.23	109.5	43.2	118.48	13.38	8.08	7.3	10.41	17.1	18.72
BADL 59490	Hoplophoneus primaevus	162	19.08	71.05	111	52.24	?	16.15	7.27	?	?	?	?
YPM PU 12972	Hoplophoneus primaevus	175	?	?	126	?	?	?	?	8.11	16.03	?	?
YPM PU 12953 A*	Hoplophoneus sicarius	189	20.46	91.81	95.8	87.95	162	28.24	4.29	4.56	11.42	17.05	18.78
