# Supplementary material for: Taxonomic and systematic revisions to the North American Nimravidae (Mammalia, Carnivora)
Source: PeerJ. 2016 Feb 9;4:e1658. doi: 10.7717/peerj.1658 (PMC4756750; doi:10.7717/peerj.1658)
Supplement: Supplemental Information 7 [file peerj-04-1658-s007.xlsx]

## Sheet: Sheet1
Taxon	1	2	3	4	5	6	7	8	9	10	11	12	13	14	15	16	17	18	19	20	21	22	23	24	25	26	27	28	29	30	31	32	33
Viverravus	?	?	?	?	0	?	0	0	0	0	1	?	0	0	0	0	?	?	?	0	0	?	0	0	0	0	0	0	0	0	0	?	?
Didymictis	?	?	0	0	0	0	0	0	0	1	0	0	0	?	0	0	0	0	0	0	0	1	0	0	0	0	0	0	0	0	0	?	?
Protictis	?	?	?	?	?	0	?	?	0	?	?	?	0	0	0	0	?	?	?	?	0	1	0	0	?	0	0	0	0	0	0	?	?
Miacis	0	0	?	?	0	0	0	0	0	0	?	0	0	0	0	0	0	0	0	?	0	0	0	0	0	0	0	0	0	0	0	0	0
Vulpavus	0	?	0	0	0	0	0	0	0	0	0	0	0	0	0	0	0	0	0	?	0	1	?	0	?	0	0	0	0	0	0	?	0
Oodectes	0	?	?	?	?	?	?	?	?	0	?	?	0	0	0	0	0	?	?	?	0	0	0	0	?	0	0	0	0	0	0	?	?
Daphoenodon	?	0	0	0	0	0	0	0	0	0	0	0	0	0	0	0	0	0	0	1	0	0	0	0	0	0	0	0	0	0	0	?	?
Daphoenus	1	0	1	0	0	?	0	0	0	?	0	0	0	0	0	0	0	0	0	?	0	0	0	0	0	0	?	0	0	0	0	0	0
Paradaphaenus	0	0	?	0	0	0	0	0	?	0	?	0	0	0	0	0	0	0	0	?	0	0	0	0	?	0	?	0	0	0	0	?	?
Dinaelurus crassus	1	?	1	1	1	0	1	0	0	0	0	0	?	?	?	?	0	0	0	0	0	0	1	2	?	?	?	?	?	?	0	?	?
Nimravus brachyops	1	0	1	1	0	0	1	0	0	1	0	0	1	0	1	1	0	0	1	0	0	0	1	2	0	0	1	0	1	1	0	0	1
Nimravus intermedius	1	0	?	1	?	?	1	0	0	1	0	?	1	0	1	1	0	0	?	0	0	0	1	2	0	0	1	0	1	1	?	?	?
Eofelis	?	?	?	?	?	?	?	?	?	?	?	?	1	0	1	0	?	?	?	0	1	0	0	1	?	1	0	0	1	1	?	?	?
Dinailurictis bonali	?	?	?	?	?	0	?	?	?	?	0	?	?	?	1	0	?	0	?	0	1	0	0	1	?	1	0	0	1	1	?	?	?
Quercylurus major	?	?	?	?	?	?	?	?	?	?	?	?	?	?	1	0	?	?	?	0	1	0	0	1	?	?	?	?	?	?	?	?	?
Dinictis felina	1	0	0	0	0	0	1	0	0	1	0	0	1	0	2	0	1	0	2	0	0	0	0	1	0	0	0	0	0	1	1	0	0
P. platycopis	2	0	0	?	1	0	?	0	0	0	0	?	1	0	2	0	1	1	1	0	0	0	0	1	0	0	0	0	1	1	1	?	1
P. davisi	1	0	0	0	1	0	?	?	0	0	0	1	1	0	2	0	1	0	1	0	0	0	0	1	0	0	0	0	1	1	1	1	1
Nanosmilus kurteni	0	1	?	?	?	0	2	0	1	1	0	1	1	1	?	0	2	?	?	1	0	1	1	2	1	1	0	0	1	2	1	?	?
H. oharrai	1	1	0	0	1	0	2	0	1	1	0	1	1	1	3	0	2	1	?	?	0	?	1	2	1	?	0	1	0	2	?	1	0
H. primaevus	1	1	0	0	1	1	2	0	1	1	0	1	1	1	3	0	2	0	2	1	0	1	1	2	1	1	0	1	0	2	1	1	0
H. occidentalis	2	1	0	0	1	1	2	1	1	1	0	1	1	1	3	0	2	0	2	1	0	1	1	2	1	1	0	1	0	2	1	?	?
H. dakotensis	2	1	0	0	1	?	2	?	1	2	0	1	2	1	3	0	2	1	?	1	0	?	1	2	1	2	0	1	0	1	1	?	?
H. sicarius	1	?	0	0	1	1	2	1	1	2	0	1	2	2	4	0	2	1	?	2	0	1	1	2	1	2	0	1	0	2	?	?	?
H. cerebralis	0	0	0	0	1	1	2	1	1	2	1	1	2	?	4	0	2	0	2	2	0	1	1	2	1	2	0	1	0	2	1	?	?
E. bidentatus	1	1	?	?	1	0	2	0	1	2	1	1	1	2	4	0	2	0	?	2	0	1	1	2	1	2	0	1	0	2	1	?	?
E. villebramarensis	1	?	?	?	1	?	2	1	1	2	1	1	1	2	4	0	2	1	?	2	0	1	1	2	1	2	0	1	?	2	1	?	?
