# Supplementary material for: Taxonomic and systematic revisions to the North American Nimravidae (Mammalia, Carnivora)
Source: PeerJ. 2016 Feb 9;4:e1658. doi: 10.7717/peerj.1658 (PMC4756750; doi:10.7717/peerj.1658)
Supplement: Supplemental Information 8 [file peerj-04-1658-s008.txt]

#NEXUS 
BEGIN DATA; 
DIMENSIONS NTAX=27 NCHAR=33; 
FORMAT DATATYPE = STANDARD GAP = - MISSING = ?; 
MATRIX 
Viverravus                 ????0?00001?0000???00?000000000??
	Didymictis                 ??00000001000?00000001000000000??
	Protictis                  ?????0??0???0000????0100?000000??
	Miacis                     00??000000?00000000?0000000000000
	Vulpavus                   0?00000000000000000?01?0?000000?0
	Oodectes                   0????????0??00000???0000?000000??
	Daphoenodon_               ?000000000000000000100000000000??
	Daphoenus                  10100?000?000000000?000000?000000
	Paradaphaenus              00?00000?0?00000000?0000?0?0000??
	Dinaelurus_crassus         1?1110100000????00000012??????0??
	Nimravus_brachyops         101100100100101100100012001011001
	Nimravus_intermedius       10?1??10010?101100?00012001011???
	Eofelis                    ????????????1010???01001?10011???
	Dinailurictis_bonali       ?????0????0???10?0?01001?10011???
	Quercylurus_major          ??????????????10???01001?????????
	Dinictis_felina            100000100100102010200001000001100
	Pogonodon_platycopis       200?10?0000?1020111000010000111??
	Pogonodon_davisi           100010??0001102010100001000011111
	Nanosmilus_kurteni         01???020110111?02??101121100121??
	Hoplophoneus_oharrai       110010201101113021??0?121?0102?10
	Hoplophoneus_primaevus     110011201101113020210112110102110
	Hoplophoneus_occidentalis  2100112111011130202101121101021??
	Hoplophoneus_dakotensis    21001????201213021?10?121201011??
	Hoplophoneus_sicarius      1?0011211201224021?20112120102???
	Hoplophoneus_cerebralis    0000112112112?40202201121201021??
	Eusmilus_bidentatus        11??10201211124020?201121201021??
	Eusmilus_villebramarensis  1???1?211211124021?201121201?21?? 
; 
END; 
begin mrbayes; 
set autoclose=yes nowarn=yes; 
LOG START filename=Nimravid_Bayes.screenlog;  

CTYPE ordered: 1 2 3 4 5 6 7 8 9 10 11 12 13 14 15 16 17 18 19 20 21 22 23 24 25 26 27 28 29 30 31 32 33; 
LSET coding=informative rates=gamma; [Only parsimony-informative characters, gamma option allows characters to evolve at different rates] 
OUTGROUP Viverravus; 
constraint root = 1-. ; 
constraint Viverravidae = 1-3 ; 
constraint Miacidae = 4-6 ; 
constraint Daphoeninae = 7-9 ; 
constraint Nimravidae = 10-. ; [ingroup] 
CALIBRATE Viverravus =Fixed(61.7); 
CALIBRATE Didymictis =Fixed(61.7); 
CALIBRATE Protictis =Fixed(66.0); 
CALIBRATE Miacis =Fixed(55.8); 
CALIBRATE Vulpavus =Fixed(55.8); 
CALIBRATE Oodectes =Fixed(55.8); 
CALIBRATE Daphoenodon_ =Fixed(30.8); 
CALIBRATE Daphoenus =Fixed(40.4); 
CALIBRATE Paradaphaenus =Fixed(33.9); 
CALIBRATE Dinaelurus_crassus =Fixed(26.0); 
CALIBRATE Nimravus_brachyops =Fixed(30.5); 
CALIBRATE Nimravus_intermedius =Fixed(32.63); 
CALIBRATE Eofelis =Fixed(32.63); 
CALIBRATE Dinailurictis_bonali =Fixed(30.83); 
CALIBRATE Quercylurus_major =Fixed(28.82); 
CALIBRATE Dinictis_felina =Fixed(35.5); 
CALIBRATE Pogonodon_platycopis =Fixed(32.1); 
CALIBRATE Pogonodon_davisi =Fixed(32.1); 
CALIBRATE Nanosmilus_kurteni =Fixed(33.89); 
CALIBRATE Hoplophoneus_oharrai =Fixed(34.0); 
CALIBRATE Hoplophoneus_primaevus =Fixed(35.5); 
CALIBRATE Hoplophoneus_occidentalis =Fixed(33.25); 
CALIBRATE Hoplophoneus_dakotensis =Fixed(30.5); 
CALIBRATE Hoplophoneus_sicarius =Fixed(33.89); 
CALIBRATE Hoplophoneus_cerebralis =Fixed(34.0); 
CALIBRATE Eusmilus_bidentatus =Fixed(33.77); 
CALIBRATE Eusmilus_villebramarensis =Fixed(32.63); 
PRSET brlenspr=clock:uniform; 
PRSET clockvarpr=igr; 
PRSET igrvarpr=exp(10); [default] 
PRSET clockratepr=normal(0.01,0.1); 
CALIBRATE root=uniform(66.0,85.57); [root is dated to be equally likely from 66.0, first Viverravid appearance, to 85.57, base of Aqulian]  

PRSET topologypr = constraints(root, Viverravidae, Miacidae, Daphoeninae, Nimravidae); 
PRSET nodeagepr = calibrated; 
mcmcp samplefreq=1000 printfreq=1000 nruns=4 nchain=4 relburnin=yes burninfrac=0.25 ; 
mcmcp savebrlens=yes filename=Nimravid_Bayes; 
mcmcp checkpoint=yes; 
mcmc ngen=5000000; 
sumt filename=Nimravid_Bayes relburnin=yes burninfrac=0.25 contype=Halfcompat; 
sump filename=Nimravid_Bayes relburnin=yes burninfrac=0.25; 
end;
